# Supplementary material for: GC-MS metabolomics reveals metabolic differences of the farmed Mandarin fish Siniperca chuatsi in recirculating ponds aquaculture system and pond
Source: Sci Rep. 2020 Apr 8;10:6090. doi: 10.1038/s41598-020-63252-9 (PMC7142152; doi:10.1038/s41598-020-63252-9)
Supplement: Supplementary file 1 — Table S1. [file 41598_2020_63252_MOESM1_ESM.xlsx]

## Sheet: Sheet1
Alignment ID	Average Rt(min)	Average RI	Quant mass	Metabolite name	Total similarity	RAS G 1	RAS G 2	RAS G 3	RAS G 4	RAS G 5	QC0	QC1	QC2	QC3	QC4	Pond G 1	Pond G 2	Pond G 3	Pond G 4	Pond G 5
393	17.22	521132	343	1,2,4-Benzenetriol	672.399	0.000563404	0.000281523	0.000255608	0.000262537	0.000200412	0.000686117	0.000218184	0.000216238	0.000185693	0.000187704	0.0134281	0.000216589	0.000230262	0.000173462	0.000174674
192	10.67	351093	226	1,2-Dihydroxycylohexane	623.762	0.00106488	0.000944733	0.000697973	0.000692562	0.000643018	0.00140428	0.000578668	0.000660249	0.000735912	0.000741282	0.000778637	0.000854306	0.000821402	0.000842066	0.00101942
429	18.45	547853	175	1,3-Diaminopropane	637.865	0.00614075	0.00513369	0.00447599	0.00302023	0.00234703	0.00369201	0.00408133	0.00411946	0.00403315	0.00407338	0.00358942	0.00549241	0.0029149	0.00355445	0.00316311
301	14.05	443876	174	1,3-Dihydroxypyridine	603.305	0.00130879	0.00108642	0.000980144	0.00097128	0.000973601	0.000830103	0.00105257	0.00110086	0.00108764	0.00106062	0.00110719	0.00102615	0.00101586	0.0010515	0.00103198
532	22.67	631304	217	1,5-Anhydroglucitol	902.638	0.127995	0.0553165	0.0594577	0.0406509	0.0245661	0.0422357	0.0328922	0.0304068	0.0318173	0.032371	0.0203567	0.0328151	0.0205398	0.0167714	0.0220193
203	10.97	359706	116	1-Deoxyerythritol	547.786	0.00315465	0.00347744	0.002701	0.176506	0.0030321	0.00216364	0.00335486	0.00324252	0.00326232	0.00308737	0.00370113	0.17731	0.00342933	0.00332973	0.172822
575	24.93	677997	299	1-Hexadecanol	752.404	0.00973643	0.00915097	0.00868716	0.0101229	0.00973892	0.00512144	0.0120449	0.0147288	0.0150697	0.0149229	0.0149135	0.0120499	0.013799	0.0116434	0.0129349
683	30.41	828217	355	1-Methyladenosine	573.154	0.00849662	0.00307645	0.00476406	0.00614046	0.0143826	0.0128754	0.0111354	0.0131811	0.0130212	0.0105275	0.0579772	0.0046749	0.00679943	0.0111757	0.00668337
225	11.56	375934	171	1-Methylhydantoin	736.993	0.0173634	0.0330785	0.0218659	0.00137624	0.00674592	0.0133528	0.0131506	0.0127114	0.0128663	0.0128457	0.00621803	0.0117111	0.0295367	0.00465293	0.00565195
758	35.32	1.02592e+06	357	1-Methylinosine	621.892	0.0320807	0.0223733	0.0321511	0.0736561	0.0441065	0.0137861	0.0422162	0.0428188	0.0430935	0.0458358	0.0385564	0.0437624	0.0265731	0.0194691	0.0393483
733	33.1	929985	385	1-Monoheptadecanoyl Glyceride	657.28	0.00208795	0.00135779	0.00243666	0.00264621	0.00189874	0.00169079	0.00174548	0.00243091	0.00216564	0.00247991	0.00313174	0.00125488	0.00108136	0.000894308	0.00156319
742	33.66	953546	399	1-Monoolein	785.434	0.0638659	0.0278561	0.0498759	0.0474511	0.0490195	0.0549331	0.0542579	0.0519253	0.055233	0.0421183	5.41005	0.0390786	0.0417494	0.0263188	0.0484784
721	32.47	904212	371	1-Monopalmitin	830.085	0.0692451	0.0494925	0.123605	0.104466	0.0866211	0.0624862	0.0675229	0.0648623	0.0686146	0.0698738	0.0557955	0.0385885	0.0459485	0.0333066	0.0666155
745	33.89	963237	117	1-Monostearin	680.161	0.0150784	0.00535164	0.0194217	0.0122454	0.0181178	0.00991178	0.00941005	0.00933046	0.00977776	0.00986413	0.00647997	0.00583919	0.00279986	0.00488886	0.00949846
235	11.86	384546	117	2,3-Dihydroxybutanoic Acid	813.615	0.00222923	0.00169437	0.00167603	0.0014777	0.00123294	0.00193984	0.00135685	0.00127168	0.00146362	0.00137071	0.0018935	0.000975557	0.000938002	0.00062743	0.00107151
215	11.32	369334	240	2,3-Dihydroxypyridine	696.261	0.0334458	0.0110512	0.006941	0.00561268	0.00466241	0.0696147	0.0043931	0.00292489	0.00289106	0.00280899	0.00374279	0.00301742	0.00316089	0.00263904	0.00269948
297	13.95	441387	245	2,4-Diaminobutyric Acid	747.369	0.00162001	0.000768321	0.000576842	0.00055042	0.00047242	0.00259127	0.00051319	0.000484495	0.000401219	0.000360367	0.000378686	0.000479746	0.000415139	0.000379993	0.000375109
252	12.46	401038	221	2,5-Dihydroxypyrazine	511.532	0.00102306	0.000817453	0.000805308	0.000748401	0.000868936	0.00142135	0.000819237	0.000853417	0.000807078	0.000798948	0.00078553	0.000832097	0.000760581	0.000742726	0.000782391
197	10.82	355474	231	2-Deoxyerythritol	713.348	0.00383865	0.0957062	0.000986352	0.000874736	0.00068676	0.00614232	0.000594975	0.000403697	0.000385132	0.000405114	0.000467909	0.000548089	0.000380065	0.000346773	0.000390791
388	17.09	518358	173	2-Deoxypentitol	519.775	0.000302103	0.000343503	0.000176401	0.000375192	0.000842462	0.00046468	0.000337705	0.000446801	0.000340569	0.000380801	0.000771164	0.00945264	0.00148478	0.000561523	0.000299392
240	12.06	389947	117	2-Deoxytetronic Acid	867.497	0.00825416	0.00505817	0.00529492	0.00471445	0.00339538	0.00407824	0.00438341	0.00439753	0.00408667	0.00422003	0.0027198	0.00248019	0.0028174	0.00250984	0.00305814
94	7.96	264309	147	2-Hydroxy-2-Methylbutanoic Acid	723.797	0.0483906	0.0457774	0.0401496	0.0393824	0.0360675	0.0403911	0.0413952	0.0405534	0.0403575	0.040093	0.0388463	0.0343246	0.03903	0.0365552	0.0349911
92	7.89	261868	131	2-Hydroxybutanoic Acid	869.025	0.0394774	0.033118	0.0366527	0.0319196	0.0297269	0.0265454	0.0261454	0.0260092	0.025935	0.0261598	0.0204417	0.0192197	0.0146421	0.012064	0.0274325
369	16.53	505242	247	2-Hydroxyglutaric Acid	793.041	0.000376927	0.00279986	0.000317315	0.000316814	0.000298761	0.000551804	0.000613745	0.000643017	0.000649415	0.000635313	0.000371932	0.000354105	0.000490796	0.000284582	0.000475546
163	9.76	326575	159	2-Hydroxyhexanoic Acid	841.038	0.0127504	0.0111087	0.0136369	0.0172658	0.0157018	0.00965417	0.0103526	0.0103208	0.0102359	0.0101504	0.00598571	0.00557734	0.0037777	0.00345157	0.0101852
87	7.64	253502	289	2-Hydroxypentanoic Acid	595.149	0.000356105	0.000368432	0.000346703	0.000343339	0.000345549	0.000319661	0.000366376	0.000400816	0.000388921	0.000391969	0.000378575	0.000351407	0.00036586	0.000363907	0.000380317
169	9.92	330794	102	2-Ketoadipic Acid	635.937	0.0555003	0.0510648	0.0537054	0.046583	0.0468827	0.0420308	0.0548778	0.0500208	0.0497133	0.0481018	0.0636776	0.0498212	0.0574494	0.0554359	0.045615
76	7.31	242282	172	2-Ketobutyric Acid	640.447	0.00188442	0.00588227	0.00182243	0.00309383	0.00266809	0.00229456	0.00259033	0.00265547	0.00272067	0.00285774	0.00457051	0.0014956	0.00305804	0.00260691	0.001979
124	8.77	291685	355	2-Ketoisocaproic Acid	741.312	0.000854101	0.000655394	0.000678324	0.000641313	0.0006679	0.000953269	0.000705832	0.000757583	0.000728991	0.000778021	0.000662755	0.000657091	0.000732738	0.000665395	0.000753204
86	7.58	251749	89	2-Ketoisovaleric Acid	768.997	0.00143513	0.00362794	0.00115154	0.00210673	0.00302792	0.00190091	0.00183581	0.00189997	0.00194538	0.00188251	0.00131683	0.000545584	0.000747316	0.000515437	0.0013565
284	13.45	427828	172	2-Methylglutaric Acid	710.788	0.00353078	0.00425506	0.00267805	0.00305402	0.00211457	0.00271194	0.00289853	0.00294236	0.00295634	0.00296688	0.00245959	0.00285776	0.00271063	0.00189723	0.00297339
220	11.41	371786	207	2-Methylglyceric Acid	742.902	0.000605404	0.000624943	0.000545399	0.000598881	0.000571058	0.000561934	0.000664946	0.000662969	0.000613485	0.000608917	0.000572189	0.000554779	0.000572191	0.000561074	0.000514646
736	33.34	938564	218	2-Monoolein	850.54	0.0263369	0.0162861	0.0532742	0.0255207	0.5495	0.026953	0.0178038	0.0179047	0.0184621	0.0309044	0.0123029	0.251265	1.02738	0.0896728	0.718892
718	32.22	894571	129	2-Monopalmitin	785.71	0.0487433	0.0504772	0.122289	0.0829861	0.0422259	0.0489913	0.0561455	0.0532244	0.0539074	0.0534226	0.0470099	0.019002	0.0415295	0.0113201	0.0424006
361	16.24	498646	244	3-(1-Pyrazolyl)-L-Alanine	600.865	0.000507367	0.0205922	0.000544057	0.000632846	0.00056024	0.000344031	0.000682408	0.00069343	0.000757335	0.000776296	0.000395838	0.00062145	0.00036941	0.000450654	0.000510214
476	20.55	590199	204	3,6-Anhydro-D-Galactose	675.52	0.489429	0.289872	0.0030251	0.00214413	0.00104932	0.0026727	0.00221767	0.00250917	0.00217681	0.00233905	0.0237283	0.113477	0.0333755	0.00152953	0.00142845
147	9.34	310917	131	3-Aminoisobutyric Acid	864.187	0.00121084	0.00207553	0.00130461	0.00082203	0.000753232	0.000972156	0.000957299	0.000952282	0.00097573	0.00106491	0.00123752	0.00074608	0.000521509	0.000555349	0.00124013
511	21.9	616395	231	3-Deoxyhexitol	891.422	0.0329057	0.0114641	0.00980868	0.00591937	0.00303751	0.0162801	0.00579292	0.00450806	0.00469623	0.00524615	0.0017992	0.00456178	0.0018454	0.0033873	0.00285164
110	8.46	281345	147	3-Hydroxybutyric Acid	882.384	0.0831782	0.457089	0.0751129	0.126737	0.112752	0.101808	0.106172	0.107308	0.106858	0.107499	0.0864529	0.0506942	0.0520511	0.0415984	0.212499
400	17.53	527790	231	3-Hydroxyphenylacetic Acid	642.734	0.000475507	0.0023567	0.000208858	0.00045623	0.000334899	0.000490983	0.00047286	0.000629039	0.000442706	0.000440703	0.000334654	0.000468339	0.000685517	0.00171771	0.00158356
102	8.2	272488	177	3-Hydroxypropionic Acid	845.174	0.00151411	0.002821	0.0012847	0.00133557	0.00120589	0.00145513	0.00155348	0.00159716	0.00171637	0.00159682	0.00194909	0.00185519	0.00132083	0.00067532	0.00205727
386	17.05	517322	146	3-Phenyllactic Acid	737.496	0.00141151	0.000910855	0.00108582	0.00205075	0.00132781	0.00111082	0.00166505	0.00186791	0.00182664	0.00179645	0.00182751	0.0012882	0.00124552	0.000940053	0.00167448
506	21.59	610156	174	3-Phosphoglycerate	594.058	0.00105066	0.00568868	0.000832017	0.0441361	0.0420347	0.00121098	0.0017351	0.00181079	0.00175476	0.00180984	0.00359927	0.000812795	0.00204616	0.00190005	0.00224657
353	15.91	490574	174	4-Aminobutyric Acid	800.448	0.00259728	0.00394369	0.00282004	0.00169334	0.00478894	0.00362618	0.0059516	0.00604803	0.00627708	0.00641852	0.018093	0.00249684	0.00866153	0.00753157	0.00469636
417	18.05	539208	87	4-Hydroxybenzoate	791.793	0.00144419	0.00230501	0.00175145	0.00179068	0.00171378	0.00165154	0.00184553	0.00174102	0.00192785	0.00181862	0.00195041	0.00181164	0.0020463	0.00184417	0.00179416
165	9.83	328523	277	4-Hydroxybutyric Acid	649.206	0.000942063	0.000488055	0.000855878	0.000798102	0.00070439	0.000707545	0.000729237	0.000700078	0.000778989	0.000786808	0.000606299	0.000719179	0.000567294	0.000693483	0.000902727
424	18.3	544596	179	4-Hydroxyphenylacetic Acid	871.379	0.000688027	0.00279635	0.0156199	0.0220785	0.00597771	0.0015241	0.000519802	0.000543744	0.000566739	0.000568547	0.000630859	0.0143698	0.000276903	0.00849826	0.0120984
350	15.82	488649	230	4-Hydroxyproline	919.655	0.0903175	0.276581	0.0522253	0.0636034	0.061709	0.107939	0.121861	0.121474	0.121831	0.120985	0.211522	0.13436	0.191807	0.150024	0.0372685
330	15.13	471810	187	5,6-Dihydrouracil	647.966	0.000473258	0.000220127	0.000489645	0.00110141	0.00118678	0.000880094	0.000632489	0.000787643	0.000689296	0.000603088	0.000567293	0.000301935	0.00120808	0.000595853	0.000460766
415	18.01	538418	174	5-Aminovaleric Acid	901.271	0.00160841	0.0427533	0.00118262	0.00257128	0.00378625	0.00772006	0.00972219	0.0101572	0.0100636	0.0101494	0.0248409	0.00148231	0.00984847	0.465112	0.00241774
362	16.25	498952	221	5-Hydroxymethyl-2-Furoic Acid	626.574	0.000565294	0.000384066	0.0206227	0.000335078	0.00040224	0.000726727	0.00036054	0.000380375	0.000478564	0.000457807	0.000305988	0.000338679	0.000338111	0.000345798	0.000333424
707	31.56	869421	290	5-Methyluridine	600.138	0.00978018	0.00500453	0.00590674	0.00707199	0.00839287	0.00555008	0.00791004	0.00806023	0.00818624	0.00789971	0.0106496	0.00633443	0.00453066	0.00581714	0.539432
452	19.63	571916	99	6-Deoxyglucose	610.437	0.000829804	0.000608556	0.000758516	0.000742378	0.000599074	0.000814724	0.000680627	0.00067554	0.000580338	0.000854427	0.000915402	0.000753536	0.00087372	0.000788787	0.000588204
482	20.74	593896	331	6-Deoxyhexitol	640.783	0.0101355	0.00892289	0.00376171	0.00204439	0.000508713	0.00297615	0.00436904	0.00450721	0.00445602	0.00437359	0.00511245	0.00675537	0.00200906	0.00343858	0.0021817
380	16.87	513282	273	6-Hydroxynicotinic Acid	658.733	0.00120084	0.00115731	0.00101721	0.00108301	0.00105306	0.00115911	0.00123165	0.00131141	0.00129767	0.00128991	0.00120965	0.000990802	0.00120676	0.00126275	0.00107811
410	17.85	534966	244	Acetaminophen	493.404	0.00219726	0.0035525	0.00282362	0.00351416	0.00363979	0.00171951	0.00550985	0.00621391	0.00634213	0.0063072	0.00497607	0.00386779	0.00473075	0.00545443	0.00430833
85	7.57	251363	251	Acetoacetate	633.14	0.000199231	0.000207611	0.000156255	0.000179495	0.00014992	0.000170749	0.000183561	0.000176623	0.000163118	0.000181378	0.000168605	0.000193353	0.000207186	0.00017601	0.000181532
444	19.32	565678	191	Acetyl Alanine	716.263	0.0011801	0.000908514	0.000725522	0.000924418	0.000936637	0.000889212	0.000829002	0.000761631	0.000826191	0.0008959	0.000374794	0.000615422	0.0287704	0.0392089	0.000860656
471	20.37	586256	147	Aconitic Acid	752.045	0.0154678	0.0362439	0.0114227	0.0122416	0.00628296	0.0140399	0.0145998	0.0144107	0.0150892	0.0147851	0.0116111	0.00520769	0.0193705	0.0142444	0.012472
543	23.37	645333	319	Adenine	906.076	0.211727	0.359138	0.5932	0.475317	0.310948	0.388462	0.415364	0.420418	0.427071	0.424036	0.217242	0.406176	0.207363	0.205274	0.341158
577	24.99	679197	447	Adrenaline	655.37	0.000392441	0.00089539	0.0234751	0.00059793	0.000781131	0.000508753	0.000925835	0.00118479	0.00109258	0.000975103	0.000977234	0.000478551	0.000662444	0.00165069	0.000645145
81	7.49	248302	116	Alanine	853.808	0.832087	1.78411	0.321016	0.219961	0.293316	0.5564	0.659438	0.629733	0.624324	0.619687	1.08256	0.323364	0.934807	0.752198	0.280125
535	22.85	635216	174	Alanine-Alanine	685.324	0.141614	0.0177494	0.00104619	0.00298004	0.000618945	0.159083	0.00112852	0.00165669	0.00128392	0.00138635	0.00258998	0.000886172	0.00142795	0.112777	0.00170498
620	26.96	725705	259	Allantoic Acid	914.302	0.0168726	0.0100987	0.0113326	0.00903798	0.00790227	0.00235841	0.0199366	0.0189649	0.0219483	0.0220946	0.0413997	0.0132184	0.0156382	0.00545527	0.0142533
263	12.88	412627	219	Allothreonine	859.496	0.00168387	0.00212219	0.00107384	0.000935252	0.000292505	0.123093	0.00108681	0.0011637	0.00108665	0.00113776	0.0010303	0.00102251	0.000323295	0.000360306	0.00043193
661	29.12	786343	373	Alloxanoic Acid	663.951	0.00146533	0.00274093	0.000625811	0.00087627	0.000538437	0.000756387	0.000877771	0.00078312	0.00105266	0.00129912	0.014232	0.000596425	0.0388285	0.0224533	0.033911
455	19.72	573755	154	Alpha-Aminoadipic Acid	615.528	0.021457	0.0322579	0.0133843	0.0155548	0.024033	0.0259872	0.0231401	0.0230766	0.0226794	0.0232709	0.024177	0.0177049	0.0184667	0.0263611	0.0215537
762	36.21	1.06185e+06	237	Alpha-Tocopherol	760.795	0.193328	0.730067	0.0667493	0.0498274	0.06347	0.149253	0.0846389	0.0767503	0.0741168	0.0739679	0.0953108	0.0746568	0.0599337	0.0815859	0.0467693
315	14.58	457600	147	Aminomalonate	897.935	0.00971015	0.017292	0.0054282	0.00566641	0.0075817	0.00929397	0.0168412	0.0193495	0.0199963	0.0198284	0.0348274	0.00847739	0.0243931	0.0239013	0.00860831
430	18.55	549788	191	Arabinose	649.76	0.00720424	0.00223507	0.00417907	0.00224034	0.00428264	0.00890712	0.00304053	0.00314916	0.0029846	0.00332617	0.000939237	0.00187404	0.00133871	0.00215318	0.0038742
453	19.66	572573	217	Arabitol	926.712	0.0148727	0.0144714	0.0059188	0.00437811	0.00266055	0.00902926	0.00908489	0.00935752	0.00895679	0.00920008	0.0159701	0.00530173	0.0139043	0.0107398	0.00351991
702	31.27	858597	117	Arachidic Acid	758.231	0.0174541	0.0081071	0.0197409	0.0186528	0.0221942	0.0146011	0.0120903	0.0127471	0.013241	0.0132368	0.0136864	0.00662529	0.00550265	0.00518656	0.0108694
686	30.54	832511	91	Arachidonic Acid	929.696	0.012664	0.011866	0.0101602	0.00930059	0.00765602	0.00720959	0.00880722	0.00920096	0.00900523	0.00965686	0.0298363	0.00409574	0.00676632	0.0061781	0.00791723
719	32.29	896926	290	Arbutin	836.523	0.748649	0.624755	0.589765	0.696937	1.05094	0.445635	0.881245	0.929518	0.960894	0.95676	1.37897	0.712653	0.535388	0.645068	1.22585
576	24.95	678353	331	Ascorbic Acid	713.068	0.00599303	0.00417353	0.0027995	0.00228216	0.00125185	0.00153204	0.00214648	0.00218657	0.00195716	0.00201579	0.0626093	0.00167712	0.000312454	0.0015984	0.00133576
379	16.85	512777	286	Asparagine	771.946	0.000355871	7.02762e-05	0.000197173	0.000260548	9.97219e-05	0.000219745	0.000168679	0.000163848	0.000204125	0.000161745	6.42799e-05	0.000252793	0.000129326	5.21995e-05	0.000198263
288	13.66	433494	258	Aspartate	703.188	0.000292311	0.000737483	0.000169623	0.000207217	0.000392385	0.000343495	0.00038845	0.00046047	0.000427113	0.000425894	0.000658943	0.000221971	0.000401231	0.00039299	0.0007481
349	15.7	485968	232	Aspartic Acid	750.525	0.0401974	0.172502	0.0161446	0.0294072	0.0609308	0.0706524	0.0847754	0.0872256	0.0869932	0.0871143	0.222024	0.0318619	0.101825	0.0801533	0.0917205
728	32.85	919374	117	Behenic Acid	794.755	0.0109848	0.00677584	0.00998743	0.0097554	0.0112347	0.013285	0.00690612	0.00549115	0.00575573	0.0055703	0.00714969	0.00596401	0.00424041	0.00362811	0.00527398
304	14.15	446589	198	Benzamide	585.414	0.000665777	0.0247424	0.0142348	0.000442382	0.000379523	0.00024979	0.000473038	0.000395069	0.000486447	0.00041027	0.000450783	0.000289047	0.0249848	0.00048111	0.000344604
174	10.11	335994	105	Benzoic Acid	702.037	0.0206881	0.0117663	0.0131963	0.0138006	0.623866	0.0189085	0.0131769	0.0134732	0.0133428	0.0135741	0.451032	0.0129411	0.00953748	0.589406	0.0142527
136	9.03	300343	130	Beta-Alanine	947.811	0.00538618	0.00410848	0.00487545	0.00473565	0.00374855	0.00325787	0.00441017	0.0039527	0.00383023	0.00397306	0.00454303	0.00498391	0.00442117	0.0039581	0.00355272
750	34.16	974624	361	Beta-Gentiobiose	872.323	0.043764	0.0838816	0.0518494	0.0523903	0.0205723	0.0397295	0.0412623	0.0440904	0.0433949	0.0429679	0.00880863	0.0261762	0.0126909	0.0116573	0.107808
340	15.48	480305	306	Beta-Glutamic Acid	374.39	0.00644457	0.00547901	0.0133694	0.00515425	0.00683465	0.00988689	0.011752	0.0121093	0.0121244	0.0119371	0.00145776	0.00299663	0.0353483	0.0371903	0.00498509
465	20.14	581375	243	Beta-Glycerolphosphate	657.572	0.0237765	0.0249448	0.0256657	0.00307789	0.00270274	0.0245232	0.00435758	0.0262066	0.0264905	0.0264617	0.00975798	0.0262457	0.00466967	0.00531723	0.00236382
652	28.7	773645	319	Beta-Mannosylglycerate	669.188	0.0700523	0.0274622	0.0264983	0.0331798	0.0195865	0.025003	0.0298588	0.0305478	0.030859	0.0311937	0.0458416	0.0168695	0.0195342	0.0201322	0.0183621
282	13.4	426390	229	Biphenyl	687.66	0.00182617	0.00123887	0.000717158	0.000768874	0.000664221	0.00220878	0.000769058	0.000676651	0.000664545	0.000691719	0.00081399	0.0354366	0.000848357	0.0371144	0.000770241
460	19.92	577747	344	Biuret	671.438	0.00616524	0.000234182	0.00395324	0.00150214	0.000309185	0.00125337	0.00145731	0.0015148	0.00149264	0.00158227	0.000573592	0.00337409	0.000473454	0.000351311	0.00103689
43	6.23	206065	147	Butane-2,3-Diol	657.749	0.226572	0.273834	0.212413	0.229452	0.203053	0.19393	0.23609	0.243055	0.246811	0.248132	0.208438	0.198301	0.266895	0.223688	0.215379
84	7.56	250744	174	Butylamine	861.024	0.00227371	0.00203096	0.00205955	0.0020667	0.00199686	0.00189676	0.00226078	0.00227084	0.00228392	0.00222617	0.00196886	0.00214092	0.00201276	0.00211098	0.00231285
105	8.26	274466	251	Butyrolactam	610.882	0.0153068	0.000191835	0.00981823	0.000191248	0.000136086	0.000239821	0.000230039	0.000244892	0.00025537	0.000235479	0.00934375	0.000173022	0.000198272	0.000195316	0.000183767
310	14.39	452822	229	Capric Acid	898.26	0.00559182	0.00600482	0.00572921	0.00830183	0.00595843	0.00619172	0.00882534	0.00614164	0.00886419	0.00880661	0.00895319	0.00844939	0.00875381	0.00615744	0.00609426
157	9.57	318570	281	Carinitine	589.605	0.00201104	0.00123028	0.00113738	0.0010102	0.000974848	0.00390349	0.00104421	0.00112651	0.00104504	0.00106226	0.00092407	0.000927338	0.000924624	0.000863746	0.00104929
734	33.17	932570	361	Cellobiose	793.561	0.00580296	0.00548397	0.00360844	0.00446734	0.00739095	0.0055335	0.00633619	0.00616956	0.00627777	0.00596454	0.00788152	0.0030791	0.00555083	0.00559172	0.00793189
760	36.01	1.0563e+06	456	Chlorogenic Acid	486.724	0.000919963	0.0014898	0.000660961	0.00119985	0.000688247	0.00107503	0.00136053	0.00133467	0.00148253	0.000963312	0.000976327	0.00127303	0.000656457	0.000447184	0.00160654
766	36.84	1.07827e+06	156	Cholesterol	642.569	0.101404	0.0393393	0.0381527	0.0310144	0.0255456	0.149588	0.0289125	0.0198458	0.0165048	0.0192743	0.0180929	0.0198396	0.0193302	0.0167629	0.0191112
772	37.59	1.09734e+06	309	Cholesterone	698.015	0.0754811	0.284884	0.0221128	0.01803	0.0223804	0.0681334	0.0344724	0.0308668	0.0311886	0.0302939	0.0932286	0.0259008	0.0303083	0.0409662	0.011629
586	25.42	688113	220	Cis-Caffeic Acid	637.67	0.0202855	0.505569	0.011932	0.012261	0.0085897	0.00880651	0.0110904	0.0129956	0.0120004	0.0126026	0.0067452	0.00938244	0.00627494	0.00803057	0.0084856
696	31.03	849676	367	Cis-Gondoic Acid	888.493	0.0301832	0.018123	0.0440611	0.0409726	0.0449242	0.0198713	0.0264729	0.0255377	0.0255285	0.026185	0.0413772	0.00871856	0.00985644	0.00678222	0.0171529
613	26.69	719008	325	Cis-Sinapinic Acid	615.354	0.0114973	0.0162605	0.0109838	0.0208688	0.0117963	0.0112495	0.0139468	0.0141805	0.0146356	0.013981	0.00691448	0.0101223	0.0300916	0.00764462	0.0161899
241	12.08	390259	101	Citraconic Acid	732.624	0.00133942	0.0224247	0.00120835	0.0724968	0.0268014	0.000746685	0.000683947	0.000650667	0.0006559	0.000685641	0.000582636	0.059733	0.000361352	0.0133189	0.000908978
515	22.04	619133	273	Citric Acid	975.474	0.302856	0.289306	0.140498	0.0683875	0.0935688	0.124547	0.171857	0.176528	0.180869	0.178602	0.0867962	0.317208	0.0681699	0.204375	0.0949003
518	22.18	621808	157	Citrulline	814.258	0.0036642	0.00291359	0.00237899	0.0027258	0.00302221	0.00190286	0.00322629	0.00321325	0.00341023	0.00357928	0.00507055	0.0022977	0.00412397	0.00281476	0.00378407
568	24.68	672426	318	Conduritol-Beta-Epoxide	845.013	0.0406075	0.0839701	0.0273029	0.0293617	0.0139524	0.0310298	0.0315748	0.0316966	0.0321027	0.0317532	0.0143444	0.0294346	0.0227003	0.0224804	0.0331505
601	26.05	703393	318	Conduritol-Beta-Expoxide	931.794	0.0178397	0.0223473	0.0204714	0.0189897	0.0279423	0.0256978	0.0279522	0.0272457	0.0271511	0.0274551	0.0451632	0.0163955	0.0293118	0.0340462	0.0271856
757	35.29	1.02378e+06	145	Coniferin	743.228	0.0115572	0.127308	0.020222	0.0292149	0.022284	0.00722908	0.0194111	0.0322359	0.0228756	0.0214179	0.013594	0.0169498	0.00388931	0.00493577	0.0123081
365	16.37	501667	115	Creatinine	888.543	0.0641392	0.782585	0.0360422	0.083084	0.0521429	0.149245	0.159405	0.156692	0.154747	0.15391	0.184225	0.0146824	0.462484	0.266092	0.0698539
256	12.6	404776	198	Cyanoalanine	626.299	0.000655175	4.38734e-05	0.000598141	0.00108867	0.000628506	0.000618918	0.000691187	0.000638896	0.000686418	0.00072949	0.000350588	0.000471955	0.000624376	0.000259354	0.000516837
254	12.5	402061	242	Cyano-L-Alanine	563.766	0.000430175	0.0224324	0.000180726	0.0107124	0.000178611	0.000685587	0.000179826	0.000114272	0.000181517	0.000152634	0.000216848	0.000108605	0.0113709	0.000137175	0.000142095
57	6.72	222469	116	Cyclohexylamine	568.885	0.00120677	0.00172581	0.00448946	0.00404014	0.00538545	0.0026449	0.00273992	0.00348535	0.00210286	0.00224701	0.00246637	0.00215377	0.00181232	0.00223363	0.00189833
649	28.62	770889	267	Cystathionine	613.665	0.000629397	0.00634107	0.000803825	0.00236005	0.00207208	0.0143167	0.00677784	0.00560289	0.00478925	0.00948076	0.0069986	0.00169309	0.00884535	0.0141236	0.00188465
366	16.44	503309	220	Cysteine	805.767	0.00223961	0.0122041	0.00147671	0.00104827	0.00259361	0.00265701	0.00372231	0.00373256	0.0038659	0.0038444	0.00279909	0.00180774	0.0056236	0.00689852	0.00414701
593	25.75	696418	312	Cysteine-Glycine	603.655	0.00138282	0.0864374	0.00134157	0.00178473	0.00143291	0.000940039	0.00156144	0.00144351	0.00146646	0.00147486	0.00116133	0.00134319	0.00122906	0.00130453	0.00169665
670	29.73	805476	246	Cystine	758.588	0.00178222	0.00487384	0.000804534	0.000643364	0.0363771	0.000825307	0.00124839	0.00170474	0.00113266	0.00112357	0.0222597	0.0381085	0.000488409	0.0485122	0.031002
599	25.96	701304	253	Cytidine-5-Monophosphate	669.782	0.00300584	0.0129374	0.00190365	0.00214095	0.00199735	0.00319714	0.0020203	0.0038911	0.00356917	0.00410076	0.00889992	0.00166926	0.01125	0.00540823	0.00336633
537	22.97	637327	264	Dehydroascorbic Acid	773.112	0.00458463	0.00425215	0.00976043	0.0136223	0.0122118	0.0131014	0.0106277	0.0106661	0.0112867	0.0112368	0.0249975	0.00268927	0.0129367	0.00342089	0.0106847
403	17.61	529923	231	Deoxypentitol	824.577	0.00293781	0.00215875	0.00117273	0.0010545	0.000588309	0.00178913	0.00180131	0.00182751	0.00179238	0.00178372	0.00334134	0.00147435	0.00257561	0.00175089	0.00111566
699	31.14	853803	204	D-Erythro-Sphingosine	693.14	0.0132581	0.00657386	0.00770529	0.00681429	0.00400764	0.00835783	0.00681179	0.00656375	0.00614309	0.0060006	0.00274284	0.00533393	0.00205831	0.00430818	0.00532279
479	20.65	592024	205	Diglycerol	772.751	0.0526098	0.0455529	0.0376974	0.0306814	0.0171756	0.0311532	0.0353278	0.0362244	0.0369492	0.0367103	0.00839633	0.0276417	0.0125252	0.0277456	0.0210535
300	14.03	443333	199	Dihydroxymalonic Acid	657.499	0.000261169	0.00508644	0.000168776	0.000237001	0.000248452	0.000180468	0.000221431	0.000196071	0.000220883	0.000198067	0.000235764	0.000185759	0.000293443	0.00023064	0.000204955
720	32.39	901255	91	Docosahexaenoic Acid	802.573	0.00309172	0.00262024	0.00275734	0.155121	0.0770999	0.0013518	0.0018618	0.00175053	0.00222633	0.00253091	0.00621809	0.0675254	0.00109869	0.0514526	0.112707
725	32.68	912768	129	Docosenoic Acid	865.147	0.0178799	0.0160299	0.0294941	0.0266493	0.0402782	0.0139549	0.0210177	0.0205758	0.0224788	0.0218469	2.05138	0.00965293	0.0115144	0.0069288	0.0192381
372	16.59	506903	244	Dodecanol	653.614	0.000985506	0.000524775	0.000438419	0.000547165	0.000435427	0.00118998	0.000374115	0.000347928	0.000358873	0.000352016	0.000345031	0.000385312	0.000323302	0.000220013	0.000428663
678	30.21	822562	295	Eicosanoic Acid Methyl Ester	775.855	0.0865659	0.0929928	0.00268231	0.0889583	0.0875267	0.0875306	0.00296738	0.0908435	0.00258469	0.0895898	0.0900658	0.0903885	0.0873067	0.0873657	0.0888162
691	30.76	840300	93	Eicosapentaenoic Acid	862.22	0.00472614	0.00393531	0.00408212	0.00446562	0.00301178	0.00265999	0.00316336	0.00262273	0.0031028	0.00301734	0.00632352	0.00170235	0.00233142	0.00200849	0.00334594
660	29.07	784870	303	Elaidic Acid	658.256	0.059419	0.0294776	0.000895896	0.00158264	0.0362558	0.000738672	0.000740141	0.000750091	0.000802764	0.000762741	0.000675096	0.0268664	0.0342622	0.0255034	0.0007115
67	7.07	234387	258	Enolpyruvate	759.701	0.00120689	0.00128124	0.00112221	0.00124225	0.00127181	0.00118457	0.00122368	0.00125896	0.00124778	0.00134341	0.000819718	0.00109506	0.00112275	0.00100181	0.00123986
33	5.94	196332	116	Epsilon-Caprolactam	705.969	0.00146584	0.000893958	0.00137523	0.00126858	0.00218107	0.000792262	0.000995347	0.00117383	0.00137848	0.00114019	0.00142241	0.00107277	0.000982147	0.000956525	0.00111912
773	37.73	1.10116e+06	143	Ergosterol	795.984	0.133015	0.29258	0.12221	0.209148	0.0967114	0.267548	0.115345	0.112624	0.084282	0.0912215	0.049977	0.0208367	0.0592576	0.0268592	0.211442
334	15.23	474202	217	Erythritol	814.391	0.00321761	0.00194564	0.00192077	0.00211961	0.00120818	0.00219309	0.00182198	0.00189911	0.00186039	0.00174175	0.0016662	0.00223086	0.00119932	0.00135162	0.00173385
383	16.96	515311	188	Erythronic Acid	659.279	0.000309043	0.000191527	0.000257321	0.000723269	0.000441565	0.000397104	0.000476886	0.000568733	0.000607309	0.000561328	0.000745135	0.00044101	0.000477988	0.000432458	0.000320962
156	9.54	317822	227	Ethanol Phosphate	643.873	0.00346123	0.00112485	0.00237503	0.00292908	0.00190359	0.00244584	0.00261156	0.00306833	0.00343846	0.00368905	0.00289552	0.00261508	0.00229961	0.00216857	0.00264308
183	10.39	343492	174	Ethanolamine	907.435	0.0560666	0.136306	0.0366249	0.049308	0.0325051	0.0597208	0.100528	0.110322	0.110913	0.111727	0.44357	0.0427142	0.119874	0.0876017	0.0706572
542	23.3	643610	307	Fructose	946.624	0.0433601	0.506834	0.0480825	0.0487943	0.0321478	0.0417282	0.0467316	0.0481386	0.0487451	0.0483409	0.0463519	0.038767	0.0232641	0.0339749	0.0313129
669	29.7	804621	387	Fructose-1-Phosphate	852.727	0.00343465	0.00579603	0.00187173	0.00268406	0.00241064	0.00482557	0.00552583	0.00579239	0.00652235	0.00346288	0.00658514	0.00172404	0.00318927	0.00944733	0.00180513
653	28.76	775484	147	Fructose-2,6-Bisphosphate	761.115	0.336449	0.162063	0.333592	0.152766	0.140666	0.114512	0.199621	0.19795	0.196227	0.198172	0.0928232	0.27205	0.0895487	0.0914177	0.147857
672	29.83	808898	315	Fructose-6-Phosphate	897.822	0.0043079	0.00772735	0.00215546	0.00377268	0.00464853	0.0212598	0.0289297	0.0291821	0.028172	0.029345	0.0849327	0.00196968	0.0610122	0.151177	0.00390115
459	19.89	577122	117	Fucose	812.243	0.00337615	0.00308436	0.00195395	0.00188614	0.00145305	0.00175845	0.0019657	0.00256249	0.00278473	0.00279488	0.00222033	0.00311753	0.00152381	0.00163126	0.00175207
242	12.1	391002	245	Fumaric Acid	938.88	0.014198	0.012624	0.00674671	0.00822397	0.00810014	0.0244565	0.0178739	0.0174858	0.0176062	0.0176494	0.0612212	0.00674431	0.0203441	0.0434956	0.00756974
585	25.41	689025	217	Galactonic Acid	929.828	0.285004	0.244285	0.175926	0.186802	0.0944021	0.0816158	0.158585	0.167719	0.168371	0.171089	4.7959	0.13328	0.291463	0.118891	0.0776062
544	23.39	645467	179	Galactose	899.317	2.49325	5.77252	0.0145484	0.00586121	0.0056799	0.045498	0.0374849	0.0409255	0.0406324	0.0396811	0.0548005	1.64556	2.1158	0.0325443	0.0411381
682	30.39	827634	99	Galactose-6-Phosphate	706.81	0.00286673	0.0177023	0.00183084	0.00241421	0.00249861	0.00198694	0.00194203	0.00182845	0.00210354	0.00191966	0.164084	0.00182106	0.00180716	0.00145271	0.00181667
566	24.59	670465	333	Galacturonic Acid	900.552	0.00710489	0.566372	0.00304799	0.00434132	0.00312444	0.00638701	0.00685543	0.00681797	0.00709288	0.00714625	0.00287477	0.00226706	0.0273835	0.00225948	0.00622654
684	30.47	830186	183	Glucoheptulose	758.783	0.000930535	0.00183943	0.00179485	0.00192055	0.00245904	0.000453551	0.00216254	0.00145376	0.00160615	0.00175129	0.00168475	0.00182004	0.00177091	0.0013779	0.00124678
590	25.52	691195	147	Gluconic Acid	896.244	0.0145101	0.0274743	0.0173209	0.0477843	0.030878	0.0465375	0.0499243	0.0419788	0.0513446	0.0437687	0.158895	0.0377914	0.0258776	0.0245136	0.0401668
605	26.32	709816	293	Glucosaminic Acid	752.182	0.00282428	0.0026653	0.00189482	0.00131008	0.000489259	0.0017879	0.00199498	0.00186619	0.00194152	0.00187683	0.000903237	0.00113444	0.001285	0.00189558	0.000739934
549	23.69	652557	465	Glucose	974.172	0	0.0936414	0.00981447	0.000609347	0.0175739	0.00070844	0.0295982	0.0172018	0.0187293	0.00571333	0	0.000541009	0.0173687	0.189044	0.0209674
551	23.82	654393	426	Glucose D7 Labeled	538.038	0.00348711	0.00284459	0.00304875	0.00321842	0.00253749	0.00222136	0.0031822	0.00307377	0.00292176	0.00298308	0.00196558	0.00285364	0.00214709	0.00206139	0.00240224
487	20.96	598061	217	Glucose-1-Phosphate	893.322	0.0925374	0.0540491	0.0413201	0.029036	0.00974407	0.0223797	0.0247519	0.0259222	0.026192	0.02698	0.00897096	0.0250397	0.00885918	0.0271394	0.0129716
675	29.96	813075	387	Glucose-6-Phosphate	950.797	0.0089289	0.01806	0.00398358	0.00709486	0.00925288	0.042789	0.0557414	0.057835	0.0571805	0.0576738	0.150087	0.0035008	0.112978	0.296744	0.00807736
342	15.53	481905	174	Glutamate	397.947	0.00129118	0.00183154	0.00099024	0.00131422	0.0281351	0.00122283	0.00107045	0.00108297	0.00122222	0.00109864	0.00509438	0.0272391	0.0012167	0.000949893	0.000413692
397	17.46	526431	245	Glutamic Acid	733.451	0.00622547	0.0112347	0.00579273	0.00943373	0.00489267	0.00386698	0.00445553	0.00449557	0.0044392	0.00451128	0.095967	0.0048419	0.00453632	0.0669222	0.00475938
494	21.12	601267	156	Glutamine	948.366	0.0450651	0.0609477	0.0138894	0.0133596	0.0136123	0.00541995	0.0252171	0.0226661	0.0239064	0.0244564	0.0159745	0.0178948	0.0253193	0.0145368	0.0112376
390	17.17	519937	313	Glutamine Dehydrated	722.117	0.00171529	3.8442e-05	0.00141629	0.000957917	0.000532365	0.00121407	0.00201769	0.00232242	0.00238155	0.00257907	0.00410506	0.000990303	0.00195259	0.00182848	0.000757852
614	26.71	719456	221	Glutamyl-Valine	607.893	0.00797533	0.00572129	0.00661606	0.00720299	0.00491725	0.0036759	0.00452194	0.0051856	0.0051857	0.00484047	0.00122683	0.00455535	0.002092	0.00115899	0.00498262
277	13.25	422617	147	Glutaric Acid	960.713	0.00851992	0.00848219	0.00320918	0.00535704	0.00789038	0.00573805	0.00766918	0.00566114	0.006401	0.00619267	0.0074285	0.00454806	0.00595849	0.0055067	0.00377359
642	28.19	758843	276	Glutathione	607.245	0.000579135	0.000467155	0.000451661	0.0312993	0.0287719	0.000529237	0.0008541	0.00101066	0.00126888	0.000843774	0.0499424	0.000437416	0.000673501	0.000555647	0.000743174
226	11.63	377639	189	Glyceric Acid	872.919	0.155008	0.00329756	0.00149309	0.00247802	0.155536	0.00303428	0.0029768	0.00299475	0.00300631	0.00305352	0.00477295	0.0893631	0.00412841	0.00319712	0.00281783
184	10.4	343947	201	Glycerol	857.078	0.00386665	0.00372007	0.00386175	0.00438205	0.00447007	0.00404204	0.00411742	0.00430508	0.0041991	0.00413626	0.220477	0.00393611	0.00410665	0.216674	0.00402387
665	29.46	796808	147	Glycerol-3-Galactoside	696	0.0392048	0.0148641	0.0164049	0.0135557	0.0157475	0.0308431	0.0142089	0.0113346	0.0118534	0.0112938	0.0152454	0.0110692	0.00644613	0.00748655	0.0141839
485	20.87	596319	357	Glycerol-Alpha-Phosphate	886.616	0.072111	0.181839	0.0557227	0.097547	0.0885983	0.106004	0.162985	0.164526	0.165449	0.165189	0.319108	0.0418507	0.249624	0.408105	0.085689
210	11.16	364846	174	Glycine	905.266	0.17662	0.75502	0.0982946	0.110271	0.232111	0.207721	0.371375	0.431714	0.438013	0.442311	0.818693	0.204769	0.621748	0.634894	0.297378
378	16.76	510744	330	Glycocyamine	590.982	0.000351178	0.000471799	0.000187378	0.000267049	0.000177641	0.00042773	0.000287875	0.000195459	0.000209562	0.000255577	0.000268249	0.000175501	0.00021941	0.000258234	0.000182007
60	6.81	225144	88	Glycolic 3	836.712	0.574362	0.552686	0.385082	0.224275	9.30659	0.402502	0.413985	0.413785	0.413619	0.416179	0.52548	0.393442	0.512081	0.428063	0.390254
63	6.92	229138	200	Glycolic Acid	736.559	0.000193712	0.000198528	0.000153463	0.000158056	0.000162851	0.000141598	0.000158812	0.000203902	0.000180059	0.000173122	0.000200305	0.000143518	0.000176196	0.0130547	0.00017509
729	32.88	920836	385	Glycyl Tyrosine	609.537	0.00168205	0.00104607	0.00259733	0.00239443	0.00204176	0.00167061	0.00149888	0.00143125	0.00153454	0.00172656	0.00123795	0.000757982	0.00106166	0.000399718	0.0016899
591	25.63	693712	344	Glycyl-Proline	652.689	0.00216559	0.00193315	0.000733448	0.000546292	0.0353911	0.00284718	0.00101833	0.00102694	0.000954953	0.000964032	0.000858935	0.000104824	0.00118004	0.000937366	0.0210811
438	18.97	558505	191	Guanidinosuccinate	664.115	0.00523373	0.148424	0.00344191	0.00393654	0.00500922	0.00439014	0.00334547	0.00371341	0.00355734	0.00393829	0.00102319	0.00242867	0.0938963	0.00230045	0.00438004
634	27.65	743138	131	Guanine	758.365	0.156257	0.0062699	0.00908873	0.158139	0.00217643	0.0210862	0.0240116	0.00172776	0.00194149	0.00198117	0.0148273	0.00160536	0.00853856	0.0195037	0.00122278
741	33.58	950127	245	Guanosine	766.113	0.0177893	0.0370196	0.0470271	0.0021376	0.00198148	0.00221829	0.00266531	0.00185604	0.00220042	0.00268511	0.0136041	0.0468345	0.0764933	0.00612933	0.00715589
639	27.97	752614	117	Heptadecanoic Acid	888.925	0.0217169	0.0110947	0.0187033	0.0174575	0.0165097	0.0118509	0.0138719	0.0135805	0.0138813	0.0144288	0.0239193	0.00760138	0.00812319	0.00691544	0.0086309
706	31.55	868957	147	Hexadecylglycerol	725.781	0.0126023	0.00761924	0.00888578	0.0109765	0.0146063	0.0085781	0.0130053	0.0128749	0.0126768	0.0125508	0.0166741	0.0090502	0.0080623	0.00971027	0.0156101
603	26.13	705357	204	Hexitol	787.091	1.52415	1.25751	0.689526	0.493614	0.208298	0.430578	0.518921	0.567636	0.574297	0.58423	0.0944012	0.434466	0.134786	0.409962	0.33794
583	25.22	684456	204	Hexose	924.05	4.56618	2.26805	1.05918	0.676321	0.305774	0.511801	0.801366	0.837523	0.841027	0.835746	0.144624	1.28002	0.191755	0.492012	0.368606
687	30.56	833336	241	Hexose-6-Phosphate	678.154	0.00398166	0.00158093	0.00139776	0.00280933	0.00255079	0.000992106	0.00247503	0.00184029	0.00182556	0.00199768	0.00280009	0.00115336	0.00165223	0.0013239	0.00134383
538	23	638215	285	Hexoside	606.517	0.00100625	0.000678898	0.000840759	0.000966845	0.000953923	0.000919381	0.00095609	0.00108186	0.000319246	0.0011447	0.000272275	0.00111478	0.00110232	0.000809108	0.0639519
710	31.74	875828	343	Homocystine	618.503	0.00271459	0.00167968	0.00124947	0.0022072	0.00250743	0.00154711	0.0023787	0.00149304	0.00213115	0.00196328	0.00325425	0.00115023	0.0019183	0.00154338	0.00167907
294	13.89	439731	218	Homoserine	617.822	0.000886807	0.000644317	0.00079789	0.00138353	0.00152166	0.00103928	0.00113768	0.00119314	0.00116116	0.00116613	0.00102933	0.000767014	0.00101556	0.0014971	0.00135657
493	21.1	600847	430	Homovanillic Acid	675.058	0.0152343	0	0.0074701	0.00957387	6.11184e-05	0.000568008	0.00101541	0.000950795	0.00079035	0.000832565	0.00278407	0.000210425	0.00507438	0.00329666	0.000330721
287	13.55	430527	162	Hydrocinnamic Acid	540.058	0.000272605	0.00050571	0.000154759	0.000173686	0.000213857	0.000178506	0.000271185	0.000310424	0.000316385	0.000367403	0.00027666	0.0114516	0.000241832	0.000252561	0.000231289
172	10	333246	187	Hydroxycarbamate	324.138	0.0113838	0.00629425	0.00863377	0.00805887	0.00767081	0.00764035	0.00808528	0.00704065	0.00711472	0.00717313	0.314815	0.00779512	0.0051097	0.00537315	0.0069123
82	7.53	249894	146	Hydroxylamine	699.667	0.000822545	0.0312734	0.000726177	0.000995114	0.000755971	0.000787036	0.000673807	0.000737005	0.000786199	0.000746513	0.0245616	0.000789665	0.00103481	0.0245442	0.00094527
711	31.78	877740	97	Hydroxyproline	628.587	0.0160098	0.00729496	0.00417736	0.00384804	0.0076197	0.00709881	0.00507653	0.00606032	0.00589919	0.00642453	0.00547919	0.00367031	0.00599836	0.00411252	0.00585798
581	25.2	683670	203	Indole-3-Acetate	577.924	0.00801139	0.0132286	0.00988404	0.01283	0.00507712	0.00346095	0.0139237	0.0196031	0.00729074	0.0132919	0.00376364	0.00620521	0.00384726	0.00400532	0.00652653
755	34.92	1.00816e+06	193	Inosine	381.388	0.0416277	0.037567	0.0338392	0.0376283	0.03677	0.0486876	0.0389677	0.0370675	0.0392491	0.040066	0.0488045	0.0334801	0.0332233	0.0368288	0.0343027
756	35.12	1.01672e+06	129	Inosine-5'-Monophosphate	709.515	0.0587843	0.0684284	0.0169362	0.0091352	0.0100026	0.00888617	0.00922304	0.00491967	0.00816114	0.0118091	0.00784083	0.00646018	0.00885587	0.00597063	0.098566
695	30.91	845598	318	Inositol-4-Monophosphate	955.904	0.257641	0.206601	0.203041	0.271535	0.195635	0.135857	0.182591	0.156393	0.152492	0.152096	0.139144	0.141951	0.112478	0.105918	0.162982
66	6.99	231629	156	Isobutene Glycol	644.605	0.000900193	0.000860506	0.000780199	0.000770852	0.000921763	0.000773188	0.000903311	0.000876577	0.000960079	0.000953219	0.000815413	0.000709306	0.000983311	0.000864118	0.000895554
510	21.85	615334	245	Isocitric Acid	740.158	0.00540852	0.00154012	0.0031397	0.00424011	0.00353408	0.0034234	0.00435735	0.00461632	0.00452352	0.00434183	0.002015	0.00267597	0.00201323	0.000943766	0.00463059
592	25.68	694783	293	Isogluconic Acid	665.783	0.0907775	0.0590887	0.0502756	0.0598502	0.0579245	0.0666231	0.0723263	0.0732852	0.0733959	0.0747681	0.052955	0.0560202	0.0521786	0.0603041	0.0624208
630	27.45	738601	117	Isoheptadecanoic Acid	787.31	0.0188163	0.00973539	0.0185209	0.0161422	0.0152745	0.00847263	0.0113039	0.0102913	0.0104628	0.0108962	0.0155449	0.00638448	0.00641432	0.00479577	0.00819624
594	25.8	697430	292	Isohexonic Acid	874.88	0.00603493	0.00474887	0.00368369	0.00336137	0.00329368	0.00308635	0.00399589	0.00367285	0.00368445	0.00354627	0.00254974	0.002655	0.00289326	0.00190192	0.00393598
200	10.91	357792	158	Isoleucine	967.431	0.344374	0.731732	0.250976	0.406026	0.436612	0.345967	0.368349	0.37169	0.371835	0.370503	0.384542	0.234947	0.270954	0.209822	0.346683
752	34.37	983593	361	Isomaltose	856.126	0.0086475	0.0156155	0.0117095	0.0103218	0.00539194	0.0071558	0.0109478	0.00941819	0.0101582	0.00996357	0.00402511	0.00886884	0.00464694	0.00492484	0.0195634
463	20.05	580126	160	Isorhamnose	679.3	0.000909237	0.000949847	0.000781412	0.0332402	0.0358984	0.000832336	0.000682525	0.000776103	0.00082233	0.00076123	0.0510883	0.000613594	0.0468511	0.0184199	0.0339929
439	18.99	558895	315	Isoribose	641.291	0.00061905	0.000146876	0.000521006	0.000362375	0.000172426	0.000362133	0.000490585	0.00054329	0.000482831	0.000487405	0.000769353	0.000396891	0.000431274	0.00043327	0.000222156
324	14.89	465450	124	Isothreitol	639.754	0.0151615	5.95338e-05	0.00861463	0.00821905	0.00248051	0.0048285	0.00531314	0.00530281	0.00523023	0.00547236	0.00029218	0.00920085	0.00353659	0.000744404	0.00590002
370	16.54	505612	147	Isothreonic Acid	753.445	0.0138618	0.00741584	0.00859468	0.00777006	0.00551288	0.00908905	0.00907179	0.00941441	0.00933886	0.0093925	0.00609146	0.00990267	0.00652281	0.00514452	0.00619361
237	11.91	385651	147	Itaconic Acid	862.381	0.00586232	0.00326106	0.00318358	0.00261092	0.00184586	0.00645644	0.00296288	0.0029724	0.00253395	0.00273343	0.0022552	0.00185487	0.00469816	0.00209001	0.00219286
498	21.24	603548	217	Ketodeoxyhexonate	710.486	0.126417	0.0111846	0.0528846	0.0265779	0.277753	0.0081793	0.00704635	0.00597699	0.00646333	0.00636466	0.0240867	0.0185415	0.0256637	0.17171	0.00333173
643	28.24	760140	202	Kynurenine	648.245	0.00215949	0.00537685	0.000697978	0.0266585	0.0176693	0.000909931	0.00143987	0.00109629	0.00120704	0.000969818	0.0249436	0.000997212	0.000433618	0.0333867	0.00118586
97	8.02	266389	220	Lactamide	651.471	0.0017499	0.0014809	0.00148879	0.00147989	0.00152986	0.00148392	0.00154965	0.00157438	0.00157966	0.00162103	0.00139774	0.00141446	0.00146597	0.00147633	0.00153022
59	6.8	225270	147	Lactic Acid	861.871	6.75051	6.27924	4.61795	3.03573	2.28643	5.14059	4.84356	4.84299	4.83435	4.85284	5.85042	274.351	5.70503	4.93015	4.61269
744	33.79	959108	166	Lactitol	854.357	0.00451134	0.00523974	0.00128946	0.00111884	0.00119855	0.00198689	0.00402429	0.00247929	0.00235993	0.00280537	0.0340376	0.0845678	0.000424938	0.00163321	0.00173347
749	34.14	973769	149	Lactobionic Acid	811.385	0.0149177	0.0316807	0.0155534	0.0249282	0.0113051	0.00858478	0.0189838	0.020221	0.0208751	0.0224428	0.0082058	0.00948094	0.0114641	0.00474317	0.0483473
738	33.37	940997	361	Lactose	923.511	0.256898	0.293694	0.180383	0.198431	0.372017	0.266766	0.291459	0.299612	0.308103	0.308852	0.370153	0.126019	0.257543	0.273553	0.415552
732	33.06	928714	246	Lactulose	803.972	0.0281022	0.00557641	0.00486803	0.00617324	0.0678726	0.00357215	0.00363751	0.00412456	0.00483187	0.00449302	0.0392383	0.0441763	0.000845727	0.00226283	0.00391626
432	18.62	551318	117	Lauric Acid	761.834	0.00278299	0.0024512	0.00270132	0.00273077	0.00228052	0.00279761	0.00240431	0.00241522	0.00245828	0.00235223	0.00209955	0.00233543	0.00215256	0.00222891	0.00244558
624	27.2	731930	342	L-Dopa	578.745	0.000951138	0.110961	0.00132254	0.00138397	0.00134084	0.00100057	0.00138028	0.00142041	0.00176808	0.00150068	0.0016731	0.00100051	0.00163785	0.00152359	0.00144013
186	10.49	346328	158	Leucine	960.305	0.649509	1.28449	0.454391	0.708874	0.739318	0.651792	0.670081	0.67403	0.673949	0.672877	0.69142	0.43352	0.471845	0.358674	0.666787
714	31.99	885455	173	Leucrose	461.461	0.000597373	0.00318867	0.000610105	0.00121524	0.00161327	0.000872514	0.00169552	0.00158787	0.00185299	0.00192049	0.00167839	0.000393397	0.00281595	0.00147933	0.00127932
451	19.6	571351	276	Levoglucosan	664.43	0.0209048	0.000365557	0.000474547	0.000468484	0.000300473	0.000166422	0.00039813	0.000398879	0.00039194	0.000438689	0.0136977	0.000401636	0.000221061	0.000244021	0.000332205
654	28.81	776837	337	Linoleic Acid	909.571	0.0834439	0.0689276	0.120045	0.0937247	0.0755915	0.0495276	0.0635882	0.0603692	0.0616488	0.061911	0.0914034	0.0223297	0.0362492	0.0168731	0.0536467
774	37.91	1.10548e+06	283	Lithocholic Acid	659.836	0.258412	0.106928	0.0991886	0.107603	0.0594378	0.165137	0.0819164	0.0755762	0.0752516	0.0760104	0.0620152	0.0870231	0.0536641	0.0414425	0.0577072
556	24.14	661134	174	Lysine	885.192	0.33788	0.975139	0.179752	0.144877	0.229543	0.195266	0.340173	0.34159	0.346589	0.346944	0.359275	0.199217	0.426363	0.250488	0.231656
454	19.67	572914	360	Lyxitol	840.459	0.000405168	0.000200338	0.000155065	0.000110683	2.48509e-05	0.000465688	0.000516118	0.000519204	0.000480053	0.000497507	0.00119028	0.000262058	0.00237603	0.00123696	0.00880585
420	18.17	541830	191	Lyxose	663.809	0.00474696	0.00238293	0.00356237	0.00479353	0.00715778	0.00485009	0.0041424	0.00445966	0.00418392	0.00451045	0.00145424	0.00254346	0.00209503	0.00308997	0.00479458
317	14.68	460156	147	Malate	780.9	0.00713919	0.0075864	0.00559208	0.00565791	0.00589473	0.00621508	0.00640725	0.00641525	0.00668962	0.00656216	0.00579777	0.00526706	0.00623687	0.00613351	0.00587831
209	11.15	364251	89	Maleic Acid	775.491	0.00257075	0.00109356	0.00176281	0.00203992	0.000969326	0.00110065	0.00136516	0.00154444	0.00130084	0.00146097	0.00085855	0.00169756	0.000912868	0.0007958	0.00154698
79	7.4	245522	157	Maleimide	676.143	0.0103529	0.00853604	0.00939649	0.00923599	0.00881395	0.008067	0.00956269	0.009394	0.00960111	0.00958805	0.00863978	0.0091209	0.00891826	0.00891466	0.00965429
320	14.78	462929	100	Malic Acid	754.667	0.0101494	0.00498591	0.00705819	0.00527701	0.00356764	0.00723007	0.00585066	0.00593364	0.00569237	0.00563947	0.00547693	0.00580583	0.00630868	0.00505146	0.0044574
138	9.11	303182	147	Malonic Acid	757.786	0.00698724	0.0124402	0.00497977	0.00395647	0.00493964	0.0083685	0.00550641	0.00584617	0.00573875	0.00534666	0.0091296	0.00439581	0.00694542	0.0063235	0.00603766
740	33.53	947544	361	Maltose	932.675	0.124892	0.164796	0.105597	0.107764	0.163028	0.115745	0.139124	0.142466	0.146639	0.145164	0.151904	0.0642253	0.117135	0.122808	0.226127
560	24.32	664898	319	Mannitol	857.905	5.73698	4.29875	0.0819593	0.0585189	0.0330083	0.0831296	0.0887638	0.091179	0.0926582	0.0934813	0.0944118	0.0698059	0.0540262	0.140116	0.0453914
584	25.4	688388	147	Mannonic Acid	917.57	0.256815	0.154198	0.181862	0.199184	0.179667	0.151156	0.173825	0.179654	0.181697	0.180553	0.171798	0.150945	0.149721	0.12021	0.121628
679	30.27	823463	147	Mannose-6-Phosphate	772.747	0.0181215	0.0265809	0.0207899	0.0275994	0.0245642	0.00264741	0.0217661	0.0150006	0.0176268	0.0162872	0.019421	0.0118457	0.0146069	0.0106013	0.0130866
524	22.33	625030	174	Metanephrine	740.586	0.00624642	0.0407646	0.000567315	0.0014029	0.00153164	0.0450047	0.0657187	0.0672197	0.0683942	0.0676697	0.467529	0.00250402	5.28299	0.056783	0.00647544
123	8.75	290949	241	Methanolphosphate	940.681	0.0774874	0.0292266	0.0274617	0.0403917	0.0298433	0.0319405	0.0370615	0.0360208	0.0385529	0.0389537	0.120157	0.0255546	0.0378082	0.0254406	0.0203913
347	15.65	484547	176	Methionine	930.602	0.0273701	0.204154	0.0204225	0.0235414	0.0399072	0.0442621	0.0509917	0.051188	0.0515217	0.0513482	0.0993883	0.0117947	0.0553539	0.0417203	0.0260837
512	21.92	616563	133	Methylhexose	816.907	0.170051	0.098063	0.0541453	0.0319736	0.0158484	0.0975507	0.0286861	0.0228597	0.0231493	0.0225968	0.447146	0.0209712	0.478241	0.0193078	0.016494
273	13.15	419766	154	Methylmaleic Acid	739.995	0.00236323	0.00188307	0.00134538	0.00140181	0.00133951	0.00271214	0.00151572	0.00139576	0.0015136	0.00142316	0.00145178	0.00112026	0.00164437	0.000948668	0.00158677
693	30.81	841945	343	Monomyristin	678.948	0.00316963	0.00230645	0.00576721	0.00489164	0.00306361	0.00215847	0.00303096	0.0026735	0.00294521	0.00288881	0.00216144	0.00135294	0.00208628	0.00120784	0.0028294
621	27.06	728335	305	Myo-Inositol	928.977	1.61187	2.20587	1.29668	1.4118	1.45236	1.45397	1.54171	1.55285	1.56437	1.56003	1.72647	0.742148	1.51894	1.70818	1.38177
616	26.81	721711	205	N-Acetyl-D-Galactosamine	890.064	0.00308163	0.00216817	0.00761367	0.00240108	0.00165177	0.00452156	0.00363639	0.00271939	0.0034291	0.00390471	0.0166154	0.00211074	0.00132006	0.00131613	0.00180465
637	27.76	746868	319	N-Acetyl-D-Hexosamine	927.179	0.490974	0.259452	0.340782	0.452831	0.614376	0.414751	0.433977	0.439992	0.436954	0.440673	0.584457	0.34829	0.327686	0.302598	0.504934
625	27.23	732671	205	N-Acetyl-D-Mannosamine	921.089	0.00864557	0.0309404	0.00386278	0.00510178	0.00380071	0.00743458	0.00940215	0.00937577	0.00927878	0.00981094	0.0196455	0.00574873	0.013216	0.00237381	0.00457877
618	26.9	724227	147	N-Acetylgalactosamine	929.536	0.013566	0.00858023	0.00598777	0.0113926	0.00750355	0.0169665	0.0212037	0.0227275	0.0220827	0.0234211	0.11785	0.013633	0.0131792	0.00702845	0.0113067
502	21.34	605593	216	N-Acetylglutamate	851.041	0.0315159	0.000556759	0.0256924	0.044272	0.00064067	0.000908787	0.00101535	0.00102625	0.00126541	0.00113888	0.00252195	0.000547177	0.00188949	0.00214548	0.000767723
627	27.36	735925	319	N-Acetylmannosamine	837.786	0.0117617	0.74906	0.00773168	0.0080123	0.00398757	0.00554604	0.00661151	0.00655967	0.00671849	0.00737428	0.00597322	0.00611005	0.0042832	0.202367	0.328204
595	25.81	697785	260	N-Acetylornithine	511.707	0.00617213	0.0041468	0.00387897	0.00459476	0.00159827	0.00241594	0.00452832	0.00456108	0.00403371	0.00380396	0.00195887	0.00529016	0.00260878	0.00128409	0.00275005
631	27.46	739213	188	Naproxen	558.937	0.0687886	0.0775461	0.000979927	0.00110741	0.00115571	0.000997759	0.000874347	0.000902667	0.00108157	0.00110003	0.0532281	0.00108379	0.000871875	0.000695358	0.000861413
325	14.93	466637	179	Nicotinamide	823.902	0.0430355	0.00410323	0.0292469	0.181959	0.206661	0.00547159	0.00634159	0.00695359	0.00614061	0.00661878	0.0180236	0.0345178	0.0107596	0.013221	0.002806
191	10.65	350789	99	Nicotinic Acid	590.622	0.000484076	0.000516268	0.000478014	0.000497967	0.000449222	0.000487032	0.000513617	0.000568299	0.000470696	0.00042853	0.000448978	0.000510292	0.000477172	0.000396758	0.000493983
119	8.67	288180	341	N-Methylalanine	902.651	0.000205033	0.000168953	0.000151638	0.00014929	0.000179998	0.000124293	0.000183245	0.000181157	0.000181459	0.000166079	0.000162399	0.000150014	0.00018926	0.000177776	0.000168673
680	30.3	824216	117	Nonadecanoic Acid	752.613	0.0104388	0.0045222	0.00848167	0.00844426	0.0095764	0.00462342	0.00750298	0.00720197	0.00621141	0.00581377	0.00956021	0.273377	0.00458167	0.00307828	0.00477161
223	11.49	373922	229	Norleucine	589.915	0.00343051	0.00302596	0.00296176	0.00277218	0.00290738	0.0029927	0.00308148	0.0031754	0.00318792	0.00316781	0.00270909	0.00280734	0.00288502	0.00293854	0.00297357
360	16.19	497463	112	Nornicotine	605.289	0.00202846	0.00928728	0.00248642	0.00360192	0.000953477	0.00107244	0.00178536	0.00204039	0.00191578	0.0019619	0.023268	0.00216381	0.0264932	0.0164456	0.00269724
162	9.74	326116	169	Norvaline	645.825	0.0016375	0.105173	0.0983584	0.00154563	0.00141932	0.00114775	0.00190916	0.00189083	0.00173606	0.0017128	0.00197367	0.0991023	0.00182544	0.00165179	0.00152099
275	13.2	421024	131	O-Acetylserine	466.737	0.00257107	0.000353252	0.00341939	0.0055627	0.00397085	0.00347587	0.00354672	0.00371477	0.00390756	0.003694	0.0028073	0.003377	0.00352255	0.00196277	0.0031322
640	28.14	757263	327	Octadecanol	783.753	0.00739274	0.00448151	0.0048888	0.00621975	0.0105717	0.00702246	0.00843626	0.00915503	0.00988322	0.00982126	0.0162608	0.00596319	0.00810374	0.00815786	0.0088048
83	7.54	250067	187	Octanol	571.033	0.00153396	0.00144087	0.00139923	0.00133971	0.00129886	0.00125549	0.00144453	0.00154684	0.00151454	0.00165915	0.00139924	0.00129467	0.00158602	0.00148241	0.00150041
657	28.94	781797	339	Oleic Acid	972.446	0.0774288	0.0458381	0.602317	0.0672886	0.482636	0.279339	0.34864	0.334648	0.0480452	0.336259	0.45147	0.125062	0.0308886	0.0193875	0.0324949
580	25.09	681425	217	Ononitol	680.047	0.0198676	0.0333464	0.00986813	0.00807467	0.00407414	0.0037825	0.0097208	0.0126133	0.0124966	0.0142192	0.00192155	0.00907049	0.00321798	0.008519	0.00821018
523	22.29	623944	428	O-Phosphoserine	640.039	0.00108612	0.00994072	0.000331519	0.000410317	0.000167461	0.000210261	0.000402428	0.00039485	0.000480435	0.000429639	0.00067249	0.000405208	0.000348169	0.000195948	0.000224787
664	29.32	792404	103	Ornithin	431.721	0.00554741	0.0105976	0.00301092	0.00271912	0.00251727	0.00397329	0.00335887	0.00520518	0.00428343	0.00459485	0.000760976	0.0017742	0.0015268	0.00134237	0.00287948
513	21.98	617861	142	Ornithine	947.784	0.191133	0.385906	0.0733917	0.0619017	0.138432	0.121792	0.183364	0.185442	0.188728	0.190421	0.248922	0.0925582	0.359435	0.188149	0.0988434
474	20.53	589665	254	Orotic Acid	683.846	0.00198705	0.00151745	0.000818381	0.000633849	0.000769739	0.00146599	0.000972734	0.00084983	0.000886808	0.000872381	0.00122987	0.000522427	0.000637659	0.000857196	0.00135685
89	7.78	259635	142	Oxalic Acid	805.476	0.0211195	0.00696888	0.0141115	0.000605127	0.0164988	0.00358842	0.00356803	0.000626866	0.00364698	0.00344202	0.00387327	0.0118503	0.00374549	0.00387894	0.000223946
348	15.7	485574	156	Oxoproline	960.171	0.300378	0.644933	0.121679	0.125057	0.186584	0.497723	0.315675	0.320953	0.321215	0.324676	0.611888	0.134442	0.443041	0.424819	0.23178
608	26.49	714029	313	Palmitic Acid	959.631	0.964931	0.588146	0.762514	0.76358	0.674842	0.457205	0.647981	0.673902	0.689126	0.70596	1.01417	0.35722	0.395758	0.312184	0.426737
602	26.12	704987	311	Palmitoleic Acid	882.086	0.0235315	0.0162232	0.0354298	0.030843	0.0191061	0.0148707	0.0184087	0.0169962	0.017338	0.0175544	0.0258857	0.00719905	0.00995422	0.279561	0.0140478
248	12.33	397319	215	Pelargonic Acid	847.443	0.0054794	0.00308438	0.00339883	0.00515263	0.00430995	0.00426853	0.00423641	0.00435927	0.00407541	0.00428866	0.00302676	0.00329513	0.0042555	0.00293751	0.00390513
442	19.08	560728	103	Pentitol	877.619	0.323864	0.181842	0.116224	0.177982	0.200109	0.392855	0.395851	0.398862	0.397158	0.400817	1.00901	0.118197	0.549534	0.696689	0.187426
484	20.83	595615	392	Pentonic Acid	656.771	0.0376783	0.00570636	0.000316428	0.0250812	0.000703923	0.00156265	0.00174923	0.00172341	0.00168337	0.00177786	0.164796	0.0258138	0.205263	0.00311077	0.000328139
52	6.57	217468	123	Phenol	576.797	0.00112562	0.0011341	0.00113541	0.00104971	0.00108227	0.00110665	0.00117299	0.00114778	0.0011718	0.00117841	0.00109091	0.00110096	0.00110204	0.00122148	0.00119722
314	14.55	456826	211	Phenylacetamide	591.661	0.00248802	0.00247238	0.00192707	0.00204221	0.0015734	0.00128181	0.00187005	0.0018304	0.00214188	0.00209006	0.00233672	0.00187289	0.00184106	0.00175833	0.00145205
413	17.96	537368	218	Phenylalanine	954.175	0.0687381	0.0950914	0.066032	0.106322	0.11048	0.0919038	0.110435	0.113488	0.113425	0.114138	0.227432	0.0656842	0.151087	0.0974474	0.103191
375	16.69	509098	130	Phenylethylamine	644.689	0.00132009	0.00119097	0.00116076	0.00105859	0.000735148	0.000559311	0.00105492	0.00101859	0.00112811	0.00113944	0.000605064	0.000815884	0.000959404	0.000969154	0.000793171
187	10.52	347152	299	Phosphate	935.34	2.30845	2.91049	1.72054	1.91369	1.58079	1.99235	2.40838	2.43926	2.46412	2.46802	3.37762	1.93498	2.92927	3.09002	1.58407
389	17.11	518616	160	Phosphoenolpyruvate	624.7	0.000444225	0.000270053	0.000367607	0.000391736	0.000399526	0.000225802	0.000509719	0.00030998	0.000248246	0.000497914	0.00992381	0.0182233	0.00057359	0.000213817	0.0153495
499	21.26	603852	299	Phosphoethanolamine	929.645	0.0017023	0.00700219	0.00221566	0.0026186	0.0053758	0.00201406	0.00635902	0.00868144	0.00916365	0.00958495	0.0205972	0.00247705	0.00948979	0.0143567	0.00579942
651	28.69	771907	217	Phytanic Acid	746.952	0.0343309	0.0121265	0.00217178	0.0286135	0.0297267	0.0103208	0.01415	0.0140019	0.0142223	0.0548508	0.0414659	0.00711431	0.0250302	0.0274548	0.00865745
395	17.31	522944	174	Pimelic Acid	644.922	0.000487056	0.00185399	0.000655268	0.000343054	0.000573075	0.000466475	0.000532066	0.000621725	0.000671037	0.000711562	0.000686482	0.000428685	0.000627355	0.000663233	0.000661019
519	22.19	622063	260	Pinitol	937.87	0.00282258	0.00909597	0.000994986	0.00142699	0.000907183	0.00201374	0.00213588	0.00235745	0.00239329	0.00231106	0.0226483	0.00144382	0.00194363	0.00131615	0.0023279
249	12.35	397874	156	Pipecolic Acid	770.667	0.0035281	0.0159207	0.00215264	0.00171343	0.0022912	0.00547295	0.00465814	0.00479658	0.00478011	0.00473261	0.0114785	0.00215699	0.00364135	0.00374165	0.00289079
204	11.01	360549	142	Proline	840.404	0.129045	0.560454	0.0655599	0.0904404	0.157339	0.208865	0.203714	0.202952	0.202549	0.201066	0.382359	0.0761953	0.217768	0.238767	0.135299
51	6.51	215201	221	Propane-1,3-Diol	587.516	0.0201906	0.0186307	0.0179806	0.0174332	0.018219	0.0175866	0.0192574	0.0199405	0.0198177	0.0199546	0.0175961	0.0168783	0.0182405	0.0188112	0.0188458
469	20.3	585181	174	Putrescine	891.896	0.134191	0.016655	0.00213228	0.00600717	0.00426597	0.015417	0.0236708	0.0246017	0.0251647	0.0250854	0.155436	0.00110496	0.0305719	0.0242977	0.00742332
356	16.07	494487	383	Pyrogallol	688.258	0.041374	0.041725	0.00073804	0.000602426	0.00053205	0.000381086	0.00057962	0.000610504	0.000592824	0.000600456	0.00046604	0.000474768	0.000600519	0.000595572	0.000450446
170	9.95	331627	160	Pyrophosphate1	479.247	0.0125198	0.000549519	0.00936248	0.0123487	0.00434178	0.00515248	0.00494168	0.00502188	0.00508998	0.00513572	0.000699118	0.00919875	0.00491257	0.00130649	0.00736825
53	6.61	218859	174	Pyruvic Acid	810.062	0.0132466	0.013917	0.00770362	0.00919248	0.00924562	0.00804931	0.00958182	0.00945187	0.00944205	0.00958216	0.0145793	0.0108302	0.0120754	0.0142299	0.00646574
483	20.78	594431	99	Quinolinic Acid	661.042	0.00238037	0.0119578	0.00270903	0.00396486	0.000939239	0.00683254	0.00167903	0.00183966	0.00193198	0.00188174	0.000461173	0.00248263	0.000360823	0.0034916	0.00294079
262	12.84	411567	89	Resorcinol	703.789	0.000773294	0.000221803	0.000734487	0.00166551	0.00065694	0.000758281	0.000848391	0.000836246	0.000869973	0.00075975	0.00154563	0.000585383	0.000694343	0.000277923	0.000782623
461	19.96	578618	217	Ribitol	907.081	0.0339897	0.0266993	0.0153467	0.0120151	0.00726291	0.0205979	0.0121899	0.0115819	0.0114278	0.0114476	0.00757179	0.0111536	0.00759439	0.00863643	0.00948949
497	21.22	603120	292	Ribonic Acid	849.983	0.0110879	0.00817296	0.00465512	0.00710109	0.00493272	0.00561089	0.00613505	0.00603446	0.0063002	0.006255	0.00649941	0.00541196	0.00611868	0.00427987	0.00429713
431	18.6	550994	103	Ribose	918.624	0.00599423	0.00444632	0.00441349	0.00400119	0.00295752	0.00363052	0.00376155	0.00382512	0.00380792	0.00383754	0.00306808	0.00379261	0.00307799	0.00297453	0.00304198
626	27.32	735061	357	Ribulose-5-Phosphate	758.093	0.0506238	0.00370325	0.000906599	0.00139774	0.00198722	0.00285217	0.00307683	0.00329345	0.00341099	0.00312164	0.00931251	0.000623567	0.00364786	0.00771628	0.00116169
712	31.86	880635	199	Saccharopine	644.491	0.137066	0.00136465	0.0857539	0.16931	0.0030808	0.000454084	0.00401506	0.00241772	0.00248552	0.00246327	0.00495111	0.0905516	0.00046258	0.00239369	0.116953
251	12.44	400398	137	Salicylaldehyde	414.795	0.00045355	0.000462838	0.000419801	0.000437996	0.000496774	0.000470496	0.000454195	0.000486513	0.000489493	0.000495444	0.000540593	0.000432793	0.000461226	0.000452577	0.000424056
339	15.46	479866	268	Salicylic Acid	649.324	0.443522	0.205173	0.00184516	0.091842	0.00121205	0.0138843	0.00110091	0.000664043	0.000600789	0.000594527	0.0553491	0.0480633	0.000749159	0.000647804	0.000592573
98	8.08	268329	116	Sarcosine	856.52	0.00798582	0.0247576	0.00998387	0.012416	0.00645051	0.00744835	0.0122102	0.00827945	0.00801963	0.00797566	0.0230314	0.00517668	0.0124657	0.00532344	0.00474866
246	12.25	395078	204	Serine	944.17	0.144661	0.421476	0.0462017	0.0587192	0.130887	0.173214	0.197081	0.200334	0.201224	0.200334	0.440396	0.088358	0.297165	0.205496	0.13151
507	21.65	611496	317	Shikimic Acid	687.7	0.00373781	0.00204925	0.00111944	0.00154621	0.00257493	0.00129351	0.00314666	0.00225559	0.00241552	0.00228224	0.207282	0.00160733	0.134592	0.136092	0.00185186
562	24.42	666984	205	Sorbitol	870.49	0.00644162	0.0115403	0.00505843	0.0443577	0.397942	0.00748428	0.00807889	0.00964323	0.00959551	0.00888564	0.890519	0.582072	0.522674	0.00453288	0.00839879
648	28.58	769955	174	Spermidine	625.962	0.00432433	0.00904253	0.00272047	0.00217092	0.00271748	0.00195581	0.00347978	0.00372067	0.00367871	0.00348576	0.00260985	0.00241827	0.00274837	0.00215556	0.00269571
731	33.04	927439	386	Spermine	616.113	0.00857263	0.00552805	0.0056774	0.00540144	0.00504281	0.00781259	0.00523821	0.00432525	0.0044763	0.00460138	0.00469781	0.00400221	0.00429043	0.00355515	0.00395342
662	29.21	788780	341	Stearic Acid	953.989	0.312113	0.176052	0.249608	0.272404	0.262464	0.182962	0.247693	0.329254	0.32884	0.343958	0.339484	0.116588	0.134729	0.108601	0.151886
217	11.36	370382	147	Succinic Acid	955.162	0.0974848	0.0571378	0.0428772	0.0447414	0.0482265	0.145414	0.0972929	0.0938493	0.0942392	0.0939843	0.260758	0.0399925	0.0926104	0.244679	0.0325042
727	32.75	915468	361	Sucrose	896.025	0.0153424	0.0156589	0.0142235	0.0130004	0.00770248	0.0211581	0.0257215	0.0327379	0.0359402	0.0411074	0.0217335	0.0113802	0.0132533	0.0112612	0.0220184
113	8.54	283775	88	Sulfuric Acid	875.034	0.0225964	0.0228218	0.0232201	0.023871	0.0237902	0.0228791	0.0237168	0.0236535	0.0238756	0.0238356	0.023419	0.024051	0.023564	0.0233214	0.0229998
536	22.93	636428	217	Tagatose	807.103	0.00750648	0.00321737	0.00620594	0.00653432	0.00621896	0.00498695	0.0060439	0.00654599	0.00669166	0.00657218	0.00506503	0.00561309	0.00511947	0.00448345	0.00439641
412	17.89	535955	232	Tartaric Acid	706.777	0.0027899	0.00291576	0.00174868	0.00199842	0.0015992	0.00228246	0.00293407	0.0030653	0.00300536	0.00308078	0.00414586	0.00192936	0.00335585	0.174215	0.00197868
436	18.8	555157	326	Taurine	890.265	0.0324403	0.229451	0.0351037	0.0458291	0.135194	0.0602108	0.216087	0.284579	0.276518	0.264416	0.803652	0.12662	0.443475	0.795542	0.282261
327	15	468300	147	Tbs Compound	853.569	0.0214911	0.0313609	0.0100426	0.0142638	0.0158351	0.0392888	0.0462738	0.047259	0.0474871	0.0476174	0.148645	0.01672	0.0564637	0.120485	0.0130646
358	16.15	496603	191	Threonic Acid	877.521	0.00393896	0.00928353	0.00178334	0.00156196	0.00465164	0.00592655	0.00556311	0.00650519	0.00671877	0.00655824	0.00303558	0.001353	0.0040007	0.00645905	0.00342093
260	12.77	409481	218	Threonine	939.602	0.194538	0.457096	0.0572466	0.0744644	0.0936743	0.136653	0.150843	0.153482	0.154471	0.154299	0.215496	0.0705058	0.179685	0.133534	0.0658994
305	14.18	447303	116	Threose	798.432	0.000428095	0.00196639	0.000391516	0.000702946	0.000550373	0.00074571	0.000977194	0.00118728	0.000951373	0.00101255	0.0463095	0.000272981	0.00143751	0.000979415	0.000433274
189	10.59	349126	170	Thymidine	827.406	0.000814875	0.000735952	0.000513596	0.000587443	0.00067667	0.0046574	0.000835346	0.000938181	0.000933306	0.000818829	0.00201877	0.000670499	0.00101331	0.000812408	0.000792876
272	13.09	418271	255	Thymine	896.519	0.00641049	0.00278997	0.00180695	0.00147814	0.00170423	0.0133916	0.00254002	0.00222752	0.00240527	0.00217021	0.00859829	0.00146998	0.00218382	0.00215991	0.00157729
446	19.4	567000	154	Tranexamic Acid	617.355	0.000310974	7.60809e-05	0.00019086	0.000186089	0.000218244	0.000399765	0.000266574	0.000231366	0.000210711	0.000194277	0.000230181	0.000156404	0.000196655	0.000169839	0.000263942
312	14.46	454725	173	Trans-4-Hydroxy-L-Proline	654.549	0.00064854	8.96187e-05	0.0277425	0.000390916	0.00871681	0.000463205	0.000687786	0.000663433	0.000643203	0.000678038	0.000334408	0.000686111	0.000586125	0.0170275	0.0188625
496	21.21	602865	274	Trans-4-Hydroxyproline	824.131	0.00322817	0.0111838	0.00248524	0.0032947	0.00246197	0.00385311	0.0061739	0.00680102	0.00676523	0.00719565	0.0108227	0.00385486	0.00964978	0.00701709	0.00175611
764	36.48	1.06909e+06	253	Trehalose-6-Phosphate	672.573	2.72706	0.0498153	0.0285751	0.0341043	0.387523	0.0489845	0.0179396	0.0164321	0.0141872	0.0195664	0.0208814	0.0970644	0.745674	0.105811	0.0492219
759	35.35	1.0275e+06	454	Trisaccharide	655.697	0.0100997	0.00685962	0.00635181	0.00502511	0.00394142	0.00761024	0.00344781	0.0043165	0.00378931	0.00333852	0.00372282	0.00336436	0.00348363	0.002698	0.00389292
567	24.6	670934	254	Tyramine	396.783	0.00147386	0.0014283	0.0010534	0.00129842	0.00113136	0.00162225	0.0011427	0.00110448	0.00171048	0.00108376	0.000993612	0.00104351	0.00108838	0.00108258	0.00113867
563	24.44	667294	218	Tyrosine	869.254	0.693591	1.32533	0.249964	0.0825264	0.0696489	0.29477	0.457823	0.458827	0.460707	0.466587	0.79645	0.436376	0.57914	0.282516	0.55308
376	16.73	510118	180	Tyrosol	614.135	0.000425713	0.00824139	0.0223295	0.000622644	0.000348603	0.00070806	0.000544342	0.000509365	0.000511647	0.000538714	0.000162066	0.000301444	0.000411232	0.000188107	0.000459651
527	22.48	627256	147	Udp Glcnac	907.622	2.64842	0.0512108	0.0527936	0.0348036	0.0167138	0.0476736	0.0249569	0.0231745	0.0235399	0.0229123	0.0144541	0.0260331	0.0177042	0.0147756	0.0098284
521	22.25	623162	218	Udp-N-Acetylglucosamine	922.226	0.00228605	0.00220707	0.00129135	0.00215189	0.0031263	0.00363383	0.00334345	0.00355189	0.00423816	0.00430717	0.00967977	0.0403595	0.00611412	0.00788312	0.00228117
232	11.8	382660	241	Uracil	895.101	0.077492	0.0311541	0.011813	0.00978425	0.0102953	0.0852563	0.0276802	0.0268016	0.0264563	0.0267318	0.077655	0.0121797	0.0408033	0.0362827	0.00811104
175	10.13	334815	147	Urea	912.504	4.61886	2.5332	2.8779	2.88394	2.17263	2.63467	2.75493	2.81645	2.79784	2.80407	2.08517	2.80487	1.89118	1.89486	3.43928
622	27.15	730272	96	Uric Acid	845.245	0.00205799	0.0013133	0.00130893	0.00132132	0.00104081	0.00129778	0.00101002	0.00108133	0.00123152	0.00109283	0.000650172	0.00105734	0.000847468	0.000598727	0.00116423
704	31.37	862277	285	Uridine	759.94	0.023447	0.0127907	0.0139166	0.0230697	0.0203785	0.0261982	0.0291878	0.0265201	0.0265234	0.02582	0.0624363	0.0132186	0.0334184	0.0511438	0.0144089
748	34.08	971028	325	Uridine 5'-Monophosphate	508.84	0.15648	0.00183887	0.00253131	0.0019611	0.00359635	0.00255848	0.00280348	0.00252463	0.00226557	0.00246177	0.0924081	0.00381645	0.0183553	0.00468964	0.00293696
596	25.85	698775	313	Urocanic Acid	636.71	0.00427748	0.00267765	0.00402488	0.00344654	0.003172	0.00257068	0.00307674	0.00269187	0.0022863	0.00275746	0.00348267	0.00154153	0.00202483	0.00150759	0.0022063
151	9.43	314154	144	Valine	977.696	0.654351	1.20365	0.456265	0.703175	0.707495	0.607561	0.647126	0.648598	0.651748	0.649826	0.750894	0.431401	0.486255	0.375078	0.590234
491	21.06	600058	223	Vanillic Acid	671.303	0.31081	0.161536	0.243191	0.272289	0.16746	0.136245	0.163797	0.168137	0.170367	0.169834	0.0813966	0.128204	0.0647202	0.0565172	0.156144
598	25.94	700718	353	Xanthine	937.467	0.205481	0.0466824	0.0299545	0.0285839	0.0202629	0.101232	0.192086	0.206848	0.205978	0.207254	1.13298	0.0342906	0.306536	0.506212	0.0542577
730	33.02	926459	325	Xanthosine	951.938	0.263385	0.0485871	0.0405124	0.0472142	0.0609079	0.0252265	0.0555212	0.055135	0.0567835	0.0569575	0.0698951	0.0294007	0.00527623	0.00983159	0.0336223
663	29.3	791950	406	Xanthurenic Acid	744.673	0.00740683	0.005631	0.00318223	0.00304069	0.00232955	0.00660502	0.00240439	0.00147494	0.0013871	0.00129523	0.00183698	0.00161349	0.00169721	0.00142029	0.00151429
445	19.34	566120	147	Xylitol	762.263	0.00391556	0.00546007	0.00235147	0.0021922	0.00187765	0.00393653	0.00174696	0.00164575	0.00162369	0.00152431	0.00227134	0.00118115	0.00267547	0.00250166	0.00154775
477	20.57	590482	191	Xylonic Acid	779.731	0.00399773	0.00272754	0.00188338	0.00146925	0.000750177	0.00124734	0.00127229	0.00124495	0.00126409	0.00131162	0.0180264	0.00106897	0.000277614	0.000739584	0.000844442
405	17.66	531083	217	Xylonolactone	735.468	1.80346	0.0144076	0.497974	0.285404	0.00205347	0.0148475	0.00421411	0.00336373	0.0045281	0.00373809	0.0614953	0.00338309	0.00114935	0.00297606	0.00236941
427	18.4	546741	103	Xylose	837.271	0.00280344	0.00218059	0.00169655	0.00144033	0.00104823	0.0016155	0.00142578	0.0014603	0.00136282	0.00143648	0.00103515	0.00147024	0.0011942	0.000834464	0.00109954
441	19.07	560263	173	Xylulose	731.376	0.00782322	0.00781584	0.201241	0.00472703	0.239555	0.00888371	0.00954007	0.00969701	0.0095857	0.00950914	0.0229692	0.00325224	0.0137124	0.014532	0.00428239
