# Supplementary material for: GC-MS metabolomics reveals metabolic differences of the farmed Mandarin fish Siniperca chuatsi in recirculating ponds aquaculture system and pond
Source: Sci Rep. 2020 Apr 8;10:6090. doi: 10.1038/s41598-020-63252-9 (PMC7142152; doi:10.1038/s41598-020-63252-9)
Supplement: Supplementary file 2 — Table S2. [file 41598_2020_63252_MOESM2_ESM.xlsx]

## Sheet: mbrole_enrich
ID Annotation	Annotation	Category	Group	Database	set	in set	background	in background	p-value	-log(p-value)	FDR correction	Submitted IDs	Matching IDs
dre01040	Biosynthesis of unsaturated fatty acids	KEGG pathways	Pathways	KEGG (Danio rerio (zebrafish))	16	3	3558	54	0.00161	2.79317	0.0403	C01595 C06425 C08281	C01595 C06425 C08281	https://www.genome.jp/kegg-bin/show_pathway?154354143846101/dre01040.args
dre04142	Lysosome	KEGG pathways	Pathways	KEGG (Danio rerio (zebrafish))	16	1	3558	4	0.0179	1.74715	0.224	C00275	C00275	https://www.genome.jp/kegg-bin/show_pathway?154354143846101/dre04142.args
dre00380	Tryptophan metabolism	KEGG pathways	Pathways	KEGG (Danio rerio (zebrafish))	16	2	3558	81	0.05	1.30103	0.267	C00954 C02470	C00954 C02470	https://www.genome.jp/kegg-bin/show_pathway?154354143846101/dre00380.args
dre00430	Taurine and hypotaurine metabolism	KEGG pathways	Pathways	KEGG (Danio rerio (zebrafish))	16	1	3558	20	0.0864	1.06349	0.267	C00245	C00245	https://www.genome.jp/kegg-bin/show_pathway?154354143846101/dre00430.args
dre04080	Neuroactive ligand-receptor interaction	KEGG pathways	Pathways	KEGG (Danio rerio (zebrafish))	16	2	3558	128	0.111	0.954677	0.267	C00245 C00483	C00245 C00483	https://www.genome.jp/kegg-bin/show_pathway?154354143846101/dre04080.args
dre00591	Linoleic acid metabolism	KEGG pathways	Pathways	KEGG (Danio rerio (zebrafish))	16	1	3558	26	0.111	0.954677	0.267	C01595	C01595	https://www.genome.jp/kegg-bin/show_pathway?154354143846101/dre00591.args
dre00770	Pantothenate and CoA biosynthesis	KEGG pathways	Pathways	KEGG (Danio rerio (zebrafish))	16	1	3558	27	0.115	0.939302	0.267	C00141	C00141	https://www.genome.jp/kegg-bin/show_pathway?154354143846101/dre00770.args
dre00400	Phenylalanine, tyrosine and tryptophan biosynthesis	KEGG pathways	Pathways	KEGG (Danio rerio (zebrafish))	16	1	3558	27	0.115	0.939302	0.267	C00493	C00493	https://www.genome.jp/kegg-bin/show_pathway?154354143846101/dre00400.args
dre00290	Valine, leucine and isoleucine biosynthesis	KEGG pathways	Pathways	KEGG (Danio rerio (zebrafish))	16	1	3558	28	0.119	0.924453	0.267	C00141	C00141	https://www.genome.jp/kegg-bin/show_pathway?154354143846101/dre00290.args
dre00410	beta-Alanine metabolism	KEGG pathways	Pathways	KEGG (Danio rerio (zebrafish))	16	1	3558	31	0.131	0.882729	0.267	C00750	C00750	https://www.genome.jp/kegg-bin/show_pathway?154354143846101/dre00410.args
dre00640	Propanoate metabolism	KEGG pathways	Pathways	KEGG (Danio rerio (zebrafish))	16	1	3558	36	0.15	0.823909	0.267	C05984	C05984
dre00480	Glutathione metabolism	KEGG pathways	Pathways	KEGG (Danio rerio (zebrafish))	16	1	3558	38	0.158	0.801343	0.267	C00750	C00750
dre01100	Metabolic pathways	KEGG pathways	Pathways	KEGG (Danio rerio (zebrafish))	16	9	3558	1455	0.159	0.798603	0.267	C00141 C00245 C00275 C00366 C00493 C00750 C00785 C00954 C01595	C00141 C00245 C00275 C00366 C00493 C00750 C00785 C00954 C01595
dre00280	Valine, leucine and isoleucine degradation	KEGG pathways	Pathways	KEGG (Danio rerio (zebrafish))	16	1	3558	41	0.17	0.769551	0.267	C00141	C00141
dre00340	Histidine metabolism	KEGG pathways	Pathways	KEGG (Danio rerio (zebrafish))	16	1	3558	44	0.181	0.742321	0.267	C00785	C00785
dre00120	Primary bile acid biosynthesis	KEGG pathways	Pathways	KEGG (Danio rerio (zebrafish))	16	1	3558	47	0.192	0.716699	0.267	C00245	C00245
dre00051	Fructose and mannose metabolism	KEGG pathways	Pathways	KEGG (Danio rerio (zebrafish))	16	1	3558	48	0.196	0.707744	0.267	C00275	C00275
dre00061	Fatty acid biosynthesis	KEGG pathways	Pathways	KEGG (Danio rerio (zebrafish))	16	1	3558	49	0.199	0.701147	0.267	C02679	C02679
dre00071	Fatty acid metabolism	KEGG pathways	Pathways	KEGG (Danio rerio (zebrafish))	16	1	3558	50	0.203	0.692504	0.267	C00823	C00823
dre00350	Tyrosine metabolism	KEGG pathways	Pathways	KEGG (Danio rerio (zebrafish))	16	1	3558	76	0.293	0.533132	0.357	C00483	C00483
dre00330	Arginine and proline metabolism	KEGG pathways	Pathways	KEGG (Danio rerio (zebrafish))	16	1	3558	82	0.312	0.505845	0.357	C00750	C00750
dre00520	Amino sugar and nucleotide sugar metabolism	KEGG pathways	Pathways	KEGG (Danio rerio (zebrafish))	16	1	3558	87	0.328	0.484126	0.357	C00275	C00275
dre02010	ABC transporters	KEGG pathways	Pathways	KEGG (Danio rerio (zebrafish))	16	1	3558	90	0.337	0.47237	0.357	C00245	C00245
dre00230	Purine metabolism	KEGG pathways	Pathways	KEGG (Danio rerio (zebrafish))	16	1	3558	92	0.343	0.464706	0.357	C00366	C00366
dre01110	Biosynthesis of secondary metabolites	KEGG pathways	Pathways	KEGG (Danio rerio (zebrafish))	16	3	3558	1023	0.882	0.0545314	0.882	C00141 C00483 C00493	C00141 C00483 C00493
